# Supplementary material for: Photosensitizer and Charge Separator Roles of g-C₃N₄ Integrated into the CuO-Fe₂O₃ p-n Heterojunction Interface for Elevating PEC Water Splitting Potential
Source: Nanomaterials (Basel). 2025 Apr 4;15(7):551. doi: 10.3390/nano15070551 (PMC11990803; doi:10.3390/nano15070551)
Supplement: Supplementary file 1 [file nanomaterials-15-00551-s001.zip]

Archive with 1 entries (1 files):
- nanomaterials-3537165-supplementary.pdf
